# Supplementary material for: Chinese preschoolers’ ownership reasoning based on first possession heuristic
Source: PLoS One. 2021 Dec 2;16(12):e0260335. doi: 10.1371/journal.pone.0260335 (PMC8638959; doi:10.1371/journal.pone.0260335)
Supplement: S1 File — (TXT) [file pone.0260335.s001.txt]

 Study 1
* Generalized Linear Models. 
GENLIN Score (REFERENCE=LAST) BY Condition1singlefirstpossessioncuepossession2laborcond Age_years (ORDER=ASCENDING) 
  /MODEL Condition1singlefirstpossessioncuepossession2laborcond Age_years Condition1singlefirstpossessioncuepossession2laborcond*Age_years INTERCEPT=YES 
 DISTRIBUTION=BINOMIAL LINK=LOGIT 
  /CRITERIA METHOD=FISHER(1) SCALE=1 COVB=MODEL MAXITERATIONS=100 MAXSTEPHALVING=5 PCONVERGE=1E-006(ABSOLUTE) SINGULAR=1E-012 ANALYSISTYPE=3(WALD) CILEVEL=95 CITYPE=WALD LIKELIHOOD=FULL 
  /MISSING CLASSMISSING=EXCLUDE 
  /PRINT CPS DESCRIPTIVES MODELINFO FIT SUMMARY SOLUTION.

Study 2
* Generalized Linear Models. 
GENLIN Score (REFERENCE=LAST) BY Group1firstposssessionvs.labor2firstpossessionvs.play Condition1singlefirstpossessioncuepossession2laborcond Age_years (ORDER=ASCENDING) 
  /MODEL Group1firstposssessionvs.labor2firstpossessionvs.play Condition1singlefirstpossessioncuepossession2laborcond Age_years Group1firstposssessionvs.labor2firstpossessionvs.play*Condition1singlefirstpossessioncuepossession2laborcond Group1firstposssessionvs.labor2firstpossessionvs.play*Age_years Condition1singlefirstpossessioncuepossession2laborcond*Age_years Group1firstposssessionvs.labor2firstpossessionvs.play*Condition1singlefirstpossessioncuepossession2laborcond*Age_years INTERCEPT=YES 
 DISTRIBUTION=BINOMIAL LINK=LOGIT 
  /CRITERIA METHOD=FISHER(1) SCALE=1 COVB=MODEL MAXITERATIONS=100 MAXSTEPHALVING=5 PCONVERGE=1E-006(ABSOLUTE) SINGULAR=1E-012 ANALYSISTYPE=3(WALD) CILEVEL=95 CITYPE=WALD LIKELIHOOD=FULL 
  /MISSING CLASSMISSING=EXCLUDE 
  /PRINT CPS DESCRIPTIVES MODELINFO FIT SUMMARY SOLUTION.
