# Supplementary material for: Chinese preschoolers’ ownership reasoning based on first possession heuristic
Source: PLoS One. 2021 Dec 2;16(12):e0260335. doi: 10.1371/journal.pone.0260335 (PMC8638959; doi:10.1371/journal.pone.0260335)
Supplement: S2 Data — (XLSX) [file pone.0260335.s003.xlsx]

## Sheet: Sheet1
#	Gender	Age_years	Group(1=first posssession vs. labor, 2=first possession vs. player)	Condition (1=single first possession cue possession,2=labor condition/player)	Story Type (1=shell,2=wood)	Question	Score
1	1	3	1	1	1	1	1
2	1	3	1	1	1	1	1
3	1	3	1	1	1	1	1
4	1	3	1	1	1	1	1
5	1	3	1	1	1	1	1
6	1	3	1	1	1	1	0
7	1	3	1	1	1	1	1
8	2	3	1	1	1	1	1
9	2	3	1	1	1	1	1
10	1	3	1	1	1	1	0
11	1	3	1	1	1	1	1
12	1	3	1	1	1	1	0
13	2	3	1	1	1	1	0
14	2	3	1	1	1	1	1
15	1	3	1	1	1	1	1
16	2	3	1	1	1	1	0
17	2	3	1	1	1	1	1
18	1	3	1	1	1	1	1
19	1	3	1	1	1	1	1
20	2	3	1	1	1	1	0
21	2	3	1	1	1	1	1
22	1	3	1	1	1	1	0
23	2	3	1	1	1	1	1
24	1	3	1	1	1	1	1
25	1	3	1	1	1	1	0
26	1	3	1	1	1	1	1
27	2	3	1	1	1	1	1
28	2	3	1	1	1	1	1
29	1	3	1	1	1	1	1
30	2	3	1	1	1	1	0
31	2	3	1	1	1	1	1
32	2	3	1	1	1	1	1
33	2	3	1	1	1	1	1
34	2	3	1	1	1	1	1
35	2	3	1	1	1	1	1
1	1	4	1	1	1	1	0
2	1	4	1	1	1	1	1
3	1	4	1	1	1	1	1
4	1	4	1	1	1	1	1
5	1	4	1	1	1	1	1
6	1	4	1	1	1	1	0
7	1	4	1	1	1	1	0
8	1	4	1	1	1	1	0
9	2	4	1	1	1	1	1
10	1	4	1	1	1	1	1
11	1	4	1	1	1	1	1
12	2	4	1	1	1	1	1
13	1	4	1	1	1	1	1
14	2	4	1	1	1	1	1
15	1	4	1	1	1	1	1
16	2	4	1	1	1	1	1
17	2	4	1	1	1	1	0
18	2	4	1	1	1	1	1
19	1	4	1	1	1	1	1
20	2	4	1	1	1	1	1
21	1	4	1	1	1	1	1
22	2	4	1	1	1	1	1
23	2	4	1	1	1	1	0
24	2	4	1	1	1	1	1
25	2	4	1	1	1	1	1
26	1	4	1	1	1	1	0
27	1	4	1	1	1	1	0
28	2	4	1	1	1	1	1
29	2	4	1	1	1	1	1
30	1	4	1	1	1	1	1
31	2	4	1	1	1	1	0
32	2	4	1	1	1	1	1
33	2	4	1	1	1	1	1
34	2	4	1	1	1	1	0
35	2	4	1	1	1	1	1
1	1	5	1	1	1	1	1
2	2	5	1	1	1	1	1
3	2	5	1	1	1	1	1
4	1	5	1	1	1	1	1
5	2	5	1	1	1	1	1
6	1	5	1	1	1	1	1
7	1	5	1	1	1	1	1
8	2	5	1	1	1	1	0
9	1	5	1	1	1	1	1
10	1	5	1	1	1	1	1
11	1	5	1	1	1	1	1
12	1	5	1	1	1	1	1
13	2	5	1	1	1	1	1
14	2	5	1	1	1	1	0
15	2	5	1	1	1	1	1
16	1	5	1	1	1	1	1
17	1	5	1	1	1	1	0
18	2	5	1	1	1	1	1
19	2	5	1	1	1	1	0
20	1	5	1	1	1	1	0
21	1	5	1	1	1	1	1
22	2	5	1	1	1	1	1
23	1	5	1	1	1	1	1
24	1	5	1	1	1	1	1
25	2	5	1	1	1	1	1
26	1	5	1	1	1	1	0
27	2	5	1	1	1	1	1
28	2	5	1	1	1	1	1
29	1	5	1	1	1	1	0
30	1	5	1	1	1	1	1
31	2	5	1	1	1	1	1
32	2	5	1	1	1	1	1
33	2	5	1	1	1	1	1
34	2	5	1	1	1	1	1
35	2	5	1	1	1	1	1
36	2	5	1	1	1	1	1
1	1	6	1	1	1	1	1
2	1	6	1	1	1	1	1
3	1	6	1	1	1	1	1
4	1	6	1	1	1	1	1
5	1	6	1	1	1	1	1
6	1	6	1	1	1	1	1
7	1	6	1	1	1	1	1
8	1	6	1	1	1	1	1
9	1	6	1	1	1	1	1
10	1	6	1	1	1	1	1
11	2	6	1	1	1	1	1
12	1	6	1	1	1	1	1
13	2	6	1	1	1	1	1
14	1	6	1	1	1	1	1
15	2	6	1	1	1	1	0
16	1	6	1	1	1	1	1
17	1	6	1	1	1	1	1
18	2	6	1	1	1	1	1
19	1	6	1	1	1	1	1
20	2	6	1	1	1	1	1
21	1	6	1	1	1	1	1
22	1	6	1	1	1	1	1
23	2	6	1	1	1	1	1
24	2	6	1	1	1	1	1
25	2	6	1	1	1	1	1
26	2	6	1	1	1	1	1
27	1	6	1	1	1	1	1
28	2	6	1	1	1	1	1
29	2	6	1	1	1	1	1
30	2	6	1	1	1	1	0
31	2	6	1	1	1	1	1
32	2	6	1	1	1	1	1
33	2	6	1	1	1	1	1
34	2	6	1	1	1	1	1
35	2	6	1	1	1	1	1
36	2	6	1	1	1	1	1
1	1	3	1	1	1	2	1
2	1	3	1	1	1	2	1
3	1	3	1	1	1	2	0
4	1	3	1	1	1	2	1
5	1	3	1	1	1	2	1
6	1	3	1	1	1	2	0
7	1	3	1	1	1	2	1
8	2	3	1	1	1	2	0
9	2	3	1	1	1	2	1
10	1	3	1	1	1	2	1
11	1	3	1	1	1	2	1
12	1	3	1	1	1	2	1
13	2	3	1	1	1	2	1
14	2	3	1	1	1	2	1
15	1	3	1	1	1	2	1
16	2	3	1	1	1	2	0
17	2	3	1	1	1	2	1
18	1	3	1	1	1	2	1
19	1	3	1	1	1	2	1
20	2	3	1	1	1	2	1
21	2	3	1	1	1	2	1
22	1	3	1	1	1	2	1
23	2	3	1	1	1	2	1
24	1	3	1	1	1	2	1
25	1	3	1	1	1	2	1
26	1	3	1	1	1	2	1
27	2	3	1	1	1	2	1
28	2	3	1	1	1	2	1
29	1	3	1	1	1	2	1
30	2	3	1	1	1	2	1
31	2	3	1	1	1	2	0
32	2	3	1	1	1	2	1
33	2	3	1	1	1	2	1
34	2	3	1	1	1	2	0
35	2	3	1	1	1	2	1
1	1	4	1	1	1	2	1
2	1	4	1	1	1	2	1
3	1	4	1	1	1	2	1
4	1	4	1	1	1	2	1
5	1	4	1	1	1	2	1
6	1	4	1	1	1	2	0
7	1	4	1	1	1	2	1
8	1	4	1	1	1	2	0
9	2	4	1	1	1	2	1
10	1	4	1	1	1	2	1
11	1	4	1	1	1	2	1
12	2	4	1	1	1	2	1
13	1	4	1	1	1	2	1
14	2	4	1	1	1	2	1
15	1	4	1	1	1	2	1
16	2	4	1	1	1	2	1
17	2	4	1	1	1	2	1
18	2	4	1	1	1	2	1
19	1	4	1	1	1	2	1
20	2	4	1	1	1	2	1
21	1	4	1	1	1	2	1
22	2	4	1	1	1	2	1
23	2	4	1	1	1	2	1
24	2	4	1	1	1	2	1
25	2	4	1	1	1	2	1
26	1	4	1	1	1	2	1
27	1	4	1	1	1	2	1
28	2	4	1	1	1	2	1
29	2	4	1	1	1	2	0
30	1	4	1	1	1	2	1
31	2	4	1	1	1	2	0
32	2	4	1	1	1	2	1
33	2	4	1	1	1	2	1
34	2	4	1	1	1	2	0
35	2	4	1	1	1	2	0
1	1	5	1	1	1	2	1
2	2	5	1	1	1	2	1
3	2	5	1	1	1	2	0
4	1	5	1	1	1	2	1
5	2	5	1	1	1	2	1
6	1	5	1	1	1	2	1
7	1	5	1	1	1	2	1
8	2	5	1	1	1	2	1
9	1	5	1	1	1	2	1
10	1	5	1	1	1	2	1
11	1	5	1	1	1	2	1
12	1	5	1	1	1	2	1
13	2	5	1	1	1	2	1
14	2	5	1	1	1	2	1
15	2	5	1	1	1	2	1
16	1	5	1	1	1	2	1
17	1	5	1	1	1	2	1
18	2	5	1	1	1	2	1
19	2	5	1	1	1	2	1
20	1	5	1	1	1	2	0
21	1	5	1	1	1	2	1
22	2	5	1	1	1	2	0
23	1	5	1	1	1	2	1
24	1	5	1	1	1	2	0
25	2	5	1	1	1	2	1
26	1	5	1	1	1	2	1
27	2	5	1	1	1	2	1
28	2	5	1	1	1	2	1
29	1	5	1	1	1	2	1
30	1	5	1	1	1	2	1
31	2	5	1	1	1	2	1
32	2	5	1	1	1	2	1
33	2	5	1	1	1	2	0
34	2	5	1	1	1	2	1
35	2	5	1	1	1	2	0
36	2	5	1	1	1	2	1
1	1	6	1	1	1	2	1
2	1	6	1	1	1	2	1
3	1	6	1	1	1	2	1
4	1	6	1	1	1	2	1
5	1	6	1	1	1	2	0
6	1	6	1	1	1	2	1
7	1	6	1	1	1	2	1
8	1	6	1	1	1	2	1
9	1	6	1	1	1	2	1
10	1	6	1	1	1	2	1
11	2	6	1	1	1	2	0
12	1	6	1	1	1	2	1
13	2	6	1	1	1	2	1
14	1	6	1	1	1	2	1
15	2	6	1	1	1	2	1
16	1	6	1	1	1	2	1
17	1	6	1	1	1	2	1
18	2	6	1	1	1	2	1
19	1	6	1	1	1	2	1
20	2	6	1	1	1	2	1
21	1	6	1	1	1	2	1
22	1	6	1	1	1	2	1
23	2	6	1	1	1	2	1
24	2	6	1	1	1	2	1
25	2	6	1	1	1	2	1
26	2	6	1	1	1	2	1
27	1	6	1	1	1	2	1
28	2	6	1	1	1	2	1
29	2	6	1	1	1	2	1
30	2	6	1	1	1	2	1
31	2	6	1	1	1	2	1
32	2	6	1	1	1	2	1
33	2	6	1	1	1	2	1
34	2	6	1	1	1	2	1
35	2	6	1	1	1	2	0
36	2	6	1	1	1	2	1
1	1	3	1	1	1	3	1
2	1	3	1	1	1	3	1
3	1	3	1	1	1	3	1
4	1	3	1	1	1	3	1
5	1	3	1	1	1	3	1
6	1	3	1	1	1	3	0
7	1	3	1	1	1	3	0
8	2	3	1	1	1	3	1
9	2	3	1	1	1	3	1
10	1	3	1	1	1	3	1
11	1	3	1	1	1	3	1
12	1	3	1	1	1	3	1
13	2	3	1	1	1	3	1
14	2	3	1	1	1	3	1
15	1	3	1	1	1	3	1
16	2	3	1	1	1	3	1
17	2	3	1	1	1	3	0
18	1	3	1	1	1	3	1
19	1	3	1	1	1	3	1
20	2	3	1	1	1	3	1
21	2	3	1	1	1	3	0
22	1	3	1	1	1	3	1
23	2	3	1	1	1	3	1
24	1	3	1	1	1	3	1
25	1	3	1	1	1	3	1
26	1	3	1	1	1	3	0
27	2	3	1	1	1	3	1
28	2	3	1	1	1	3	1
29	1	3	1	1	1	3	1
30	2	3	1	1	1	3	1
31	2	3	1	1	1	3	0
32	2	3	1	1	1	3	0
33	2	3	1	1	1	3	1
34	2	3	1	1	1	3	0
35	2	3	1	1	1	3	0
1	1	4	1	1	1	3	0
2	1	4	1	1	1	3	1
3	1	4	1	1	1	3	1
4	1	4	1	1	1	3	1
5	1	4	1	1	1	3	0
6	1	4	1	1	1	3	0
7	1	4	1	1	1	3	0
8	1	4	1	1	1	3	1
9	2	4	1	1	1	3	1
10	1	4	1	1	1	3	1
11	1	4	1	1	1	3	1
12	2	4	1	1	1	3	1
13	1	4	1	1	1	3	1
14	2	4	1	1	1	3	1
15	1	4	1	1	1	3	1
16	2	4	1	1	1	3	1
17	2	4	1	1	1	3	1
18	2	4	1	1	1	3	1
19	1	4	1	1	1	3	1
20	2	4	1	1	1	3	0
21	1	4	1	1	1	3	0
22	2	4	1	1	1	3	1
23	2	4	1	1	1	3	1
24	2	4	1	1	1	3	0
25	2	4	1	1	1	3	1
26	1	4	1	1	1	3	1
27	1	4	1	1	1	3	1
28	2	4	1	1	1	3	0
29	2	4	1	1	1	3	1
30	1	4	1	1	1	3	1
31	2	4	1	1	1	3	0
32	2	4	1	1	1	3	1
33	2	4	1	1	1	3	1
34	2	4	1	1	1	3	0
35	2	4	1	1	1	3	0
1	1	5	1	1	1	3	1
2	2	5	1	1	1	3	1
3	2	5	1	1	1	3	1
4	1	5	1	1	1	3	1
5	2	5	1	1	1	3	0
6	1	5	1	1	1	3	1
7	1	5	1	1	1	3	1
8	2	5	1	1	1	3	1
9	1	5	1	1	1	3	1
10	1	5	1	1	1	3	0
11	1	5	1	1	1	3	1
12	1	5	1	1	1	3	1
13	2	5	1	1	1	3	1
14	2	5	1	1	1	3	1
15	2	5	1	1	1	3	1
16	1	5	1	1	1	3	1
17	1	5	1	1	1	3	1
18	2	5	1	1	1	3	1
19	2	5	1	1	1	3	1
20	1	5	1	1	1	3	1
21	1	5	1	1	1	3	1
22	2	5	1	1	1	3	1
23	1	5	1	1	1	3	0
24	1	5	1	1	1	3	1
25	2	5	1	1	1	3	1
26	1	5	1	1	1	3	1
27	2	5	1	1	1	3	1
28	2	5	1	1	1	3	1
29	1	5	1	1	1	3	1
30	1	5	1	1	1	3	1
31	2	5	1	1	1	3	1
32	2	5	1	1	1	3	1
33	2	5	1	1	1	3	0
34	2	5	1	1	1	3	1
35	2	5	1	1	1	3	1
36	2	5	1	1	1	3	1
1	1	6	1	1	1	3	1
2	1	6	1	1	1	3	1
3	1	6	1	1	1	3	1
4	1	6	1	1	1	3	0
5	1	6	1	1	1	3	1
6	1	6	1	1	1	3	0
7	1	6	1	1	1	3	1
8	1	6	1	1	1	3	1
9	1	6	1	1	1	3	1
10	1	6	1	1	1	3	1
11	2	6	1	1	1	3	1
12	1	6	1	1	1	3	1
13	2	6	1	1	1	3	1
14	1	6	1	1	1	3	1
15	2	6	1	1	1	3	1
16	1	6	1	1	1	3	1
17	1	6	1	1	1	3	1
18	2	6	1	1	1	3	1
19	1	6	1	1	1	3	1
20	2	6	1	1	1	3	1
21	1	6	1	1	1	3	1
22	1	6	1	1	1	3	1
23	2	6	1	1	1	3	1
24	2	6	1	1	1	3	1
25	2	6	1	1	1	3	1
26	2	6	1	1	1	3	1
27	1	6	1	1	1	3	0
28	2	6	1	1	1	3	1
29	2	6	1	1	1	3	1
30	2	6	1	1	1	3	1
31	2	6	1	1	1	3	0
32	2	6	1	1	1	3	1
33	2	6	1	1	1	3	1
34	2	6	1	1	1	3	1
35	2	6	1	1	1	3	1
36	2	6	1	1	1	3	1
1	1	3	1	1	2	1	1
2	1	3	1	1	2	1	1
3	1	3	1	1	2	1	1
4	1	3	1	1	2	1	0
5	1	3	1	1	2	1	1
6	1	3	1	1	2	1	1
7	1	3	1	1	2	1	0
8	2	3	1	1	2	1	0
9	2	3	1	1	2	1	0
10	1	3	1	1	2	1	1
11	1	3	1	1	2	1	1
12	1	3	1	1	2	1	1
13	2	3	1	1	2	1	1
14	2	3	1	1	2	1	1
15	1	3	1	1	2	1	1
16	2	3	1	1	2	1	1
17	2	3	1	1	2	1	0
18	1	3	1	1	2	1	1
19	1	3	1	1	2	1	1
20	2	3	1	1	2	1	0
21	2	3	1	1	2	1	0
22	1	3	1	1	2	1	0
23	2	3	1	1	2	1	1
24	1	3	1	1	2	1	1
25	1	3	1	1	2	1	1
26	1	3	1	1	2	1	1
27	2	3	1	1	2	1	0
28	2	3	1	1	2	1	1
29	1	3	1	1	2	1	1
30	2	3	1	1	2	1	1
31	2	3	1	1	2	1	1
32	2	3	1	1	2	1	1
33	2	3	1	1	2	1	1
34	2	3	1	1	2	1	1
35	2	3	1	1	2	1	1
1	1	4	1	1	2	1	1
2	1	4	1	1	2	1	1
3	1	4	1	1	2	1	1
4	1	4	1	1	2	1	1
5	1	4	1	1	2	1	1
6	1	4	1	1	2	1	0
7	1	4	1	1	2	1	0
8	1	4	1	1	2	1	1
9	2	4	1	1	2	1	0
10	1	4	1	1	2	1	1
11	1	4	1	1	2	1	1
12	2	4	1	1	2	1	1
13	1	4	1	1	2	1	1
14	2	4	1	1	2	1	0
15	1	4	1	1	2	1	1
16	2	4	1	1	2	1	1
17	2	4	1	1	2	1	1
18	2	4	1	1	2	1	1
19	1	4	1	1	2	1	1
20	2	4	1	1	2	1	1
21	1	4	1	1	2	1	1
22	2	4	1	1	2	1	1
23	2	4	1	1	2	1	0
24	2	4	1	1	2	1	0
25	2	4	1	1	2	1	1
26	1	4	1	1	2	1	1
27	1	4	1	1	2	1	1
28	2	4	1	1	2	1	0
29	2	4	1	1	2	1	1
30	1	4	1	1	2	1	1
31	2	4	1	1	2	1	1
32	2	4	1	1	2	1	1
33	2	4	1	1	2	1	1
34	2	4	1	1	2	1	0
35	2	4	1	1	2	1	1
1	1	5	1	1	2	1	0
2	2	5	1	1	2	1	1
3	2	5	1	1	2	1	0
4	1	5	1	1	2	1	1
5	2	5	1	1	2	1	1
6	1	5	1	1	2	1	1
7	1	5	1	1	2	1	1
8	2	5	1	1	2	1	1
9	1	5	1	1	2	1	1
10	1	5	1	1	2	1	1
11	1	5	1	1	2	1	1
12	1	5	1	1	2	1	1
13	2	5	1	1	2	1	1
14	2	5	1	1	2	1	1
15	2	5	1	1	2	1	0
16	1	5	1	1	2	1	1
17	1	5	1	1	2	1	1
18	2	5	1	1	2	1	0
19	2	5	1	1	2	1	1
20	1	5	1	1	2	1	0
21	1	5	1	1	2	1	1
22	2	5	1	1	2	1	1
23	1	5	1	1	2	1	1
24	1	5	1	1	2	1	1
25	2	5	1	1	2	1	1
26	1	5	1	1	2	1	0
27	2	5	1	1	2	1	1
28	2	5	1	1	2	1	1
29	1	5	1	1	2	1	1
30	1	5	1	1	2	1	1
31	2	5	1	1	2	1	1
32	2	5	1	1	2	1	1
33	2	5	1	1	2	1	1
34	2	5	1	1	2	1	1
35	2	5	1	1	2	1	1
36	2	5	1	1	2	1	1
1	1	6	1	1	2	1	1
2	1	6	1	1	2	1	1
3	1	6	1	1	2	1	1
4	1	6	1	1	2	1	1
5	1	6	1	1	2	1	1
6	1	6	1	1	2	1	1
7	1	6	1	1	2	1	1
8	1	6	1	1	2	1	1
9	1	6	1	1	2	1	1
10	1	6	1	1	2	1	1
11	2	6	1	1	2	1	1
12	1	6	1	1	2	1	1
13	2	6	1	1	2	1	1
14	1	6	1	1	2	1	1
15	2	6	1	1	2	1	1
16	1	6	1	1	2	1	1
17	1	6	1	1	2	1	1
18	2	6	1	1	2	1	0
19	1	6	1	1	2	1	1
20	2	6	1	1	2	1	1
21	1	6	1	1	2	1	0
22	1	6	1	1	2	1	1
23	2	6	1	1	2	1	1
24	2	6	1	1	2	1	0
25	2	6	1	1	2	1	1
26	2	6	1	1	2	1	1
27	1	6	1	1	2	1	1
28	2	6	1	1	2	1	1
29	2	6	1	1	2	1	1
30	2	6	1	1	2	1	1
31	2	6	1	1	2	1	1
32	2	6	1	1	2	1	1
33	2	6	1	1	2	1	1
34	2	6	1	1	2	1	1
35	2	6	1	1	2	1	1
36	2	6	1	1	2	1	1
1	1	3	1	1	2	2	1
2	1	3	1	1	2	2	1
3	1	3	1	1	2	2	1
4	1	3	1	1	2	2	1
5	1	3	1	1	2	2	1
6	1	3	1	1	2	2	0
7	1	3	1	1	2	2	0
8	2	3	1	1	2	2	1
9	2	3	1	1	2	2	1
10	1	3	1	1	2	2	0
11	1	3	1	1	2	2	1
12	1	3	1	1	2	2	1
13	2	3	1	1	2	2	1
14	2	3	1	1	2	2	1
15	1	3	1	1	2	2	1
16	2	3	1	1	2	2	1
17	2	3	1	1	2	2	0
18	1	3	1	1	2	2	1
19	1	3	1	1	2	2	1
20	2	3	1	1	2	2	1
21	2	3	1	1	2	2	0
22	1	3	1	1	2	2	1
23	2	3	1	1	2	2	1
24	1	3	1	1	2	2	1
25	1	3	1	1	2	2	1
26	1	3	1	1	2	2	1
27	2	3	1	1	2	2	1
28	2	3	1	1	2	2	1
29	1	3	1	1	2	2	1
30	2	3	1	1	2	2	1
31	2	3	1	1	2	2	0
32	2	3	1	1	2	2	0
33	2	3	1	1	2	2	1
34	2	3	1	1	2	2	0
35	2	3	1	1	2	2	1
1	1	4	1	1	2	2	1
2	1	4	1	1	2	2	1
3	1	4	1	1	2	2	0
4	1	4	1	1	2	2	1
5	1	4	1	1	2	2	1
6	1	4	1	1	2	2	1
7	1	4	1	1	2	2	0
8	1	4	1	1	2	2	1
9	2	4	1	1	2	2	1
10	1	4	1	1	2	2	1
11	1	4	1	1	2	2	1
12	2	4	1	1	2	2	1
13	1	4	1	1	2	2	1
14	2	4	1	1	2	2	1
15	1	4	1	1	2	2	1
16	2	4	1	1	2	2	0
17	2	4	1	1	2	2	1
18	2	4	1	1	2	2	1
19	1	4	1	1	2	2	1
20	2	4	1	1	2	2	1
21	1	4	1	1	2	2	1
22	2	4	1	1	2	2	0
23	2	4	1	1	2	2	0
24	2	4	1	1	2	2	0
25	2	4	1	1	2	2	1
26	1	4	1	1	2	2	1
27	1	4	1	1	2	2	0
28	2	4	1	1	2	2	0
29	2	4	1	1	2	2	1
30	1	4	1	1	2	2	1
31	2	4	1	1	2	2	1
32	2	4	1	1	2	2	1
33	2	4	1	1	2	2	1
34	2	4	1	1	2	2	0
35	2	4	1	1	2	2	0
1	1	5	1	1	2	2	0
2	2	5	1	1	2	2	1
3	2	5	1	1	2	2	1
4	1	5	1	1	2	2	1
5	2	5	1	1	2	2	1
6	1	5	1	1	2	2	0
7	1	5	1	1	2	2	0
8	2	5	1	1	2	2	1
9	1	5	1	1	2	2	1
10	1	5	1	1	2	2	1
11	1	5	1	1	2	2	1
12	1	5	1	1	2	2	1
13	2	5	1	1	2	2	0
14	2	5	1	1	2	2	1
15	2	5	1	1	2	2	1
16	1	5	1	1	2	2	1
17	1	5	1	1	2	2	1
18	2	5	1	1	2	2	0
19	2	5	1	1	2	2	1
20	1	5	1	1	2	2	1
21	1	5	1	1	2	2	1
22	2	5	1	1	2	2	1
23	1	5	1	1	2	2	0
24	1	5	1	1	2	2	1
25	2	5	1	1	2	2	1
26	1	5	1	1	2	2	1
27	2	5	1	1	2	2	1
28	2	5	1	1	2	2	1
29	1	5	1	1	2	2	1
30	1	5	1	1	2	2	1
31	2	5	1	1	2	2	1
32	2	5	1	1	2	2	1
33	2	5	1	1	2	2	0
34	2	5	1	1	2	2	1
35	2	5	1	1	2	2	0
36	2	5	1	1	2	2	1
1	1	6	1	1	2	2	1
2	1	6	1	1	2	2	0
3	1	6	1	1	2	2	1
4	1	6	1	1	2	2	1
5	1	6	1	1	2	2	1
6	1	6	1	1	2	2	0
7	1	6	1	1	2	2	1
8	1	6	1	1	2	2	1
9	1	6	1	1	2	2	1
10	1	6	1	1	2	2	1
11	2	6	1	1	2	2	1
12	1	6	1	1	2	2	1
13	2	6	1	1	2	2	1
14	1	6	1	1	2	2	1
15	2	6	1	1	2	2	1
16	1	6	1	1	2	2	1
17	1	6	1	1	2	2	1
18	2	6	1	1	2	2	1
19	1	6	1	1	2	2	1
20	2	6	1	1	2	2	1
21	1	6	1	1	2	2	1
22	1	6	1	1	2	2	1
23	2	6	1	1	2	2	1
24	2	6	1	1	2	2	1
25	2	6	1	1	2	2	1
26	2	6	1	1	2	2	1
27	1	6	1	1	2	2	1
28	2	6	1	1	2	2	1
29	2	6	1	1	2	2	1
30	2	6	1	1	2	2	1
31	2	6	1	1	2	2	0
32	2	6	1	1	2	2	1
33	2	6	1	1	2	2	1
34	2	6	1	1	2	2	1
35	2	6	1	1	2	2	0
36	2	6	1	1	2	2	1
1	1	3	1	1	2	3	0
2	1	3	1	1	2	3	1
3	1	3	1	1	2	3	1
4	1	3	1	1	2	3	1
5	1	3	1	1	2	3	0
6	1	3	1	1	2	3	0
7	1	3	1	1	2	3	0
8	2	3	1	1	2	3	0
9	2	3	1	1	2	3	1
10	1	3	1	1	2	3	1
11	1	3	1	1	2	3	1
12	1	3	1	1	2	3	0
13	2	3	1	1	2	3	0
14	2	3	1	1	2	3	1
15	1	3	1	1	2	3	1
16	2	3	1	1	2	3	0
17	2	3	1	1	2	3	0
18	1	3	1	1	2	3	1
19	1	3	1	1	2	3	1
20	2	3	1	1	2	3	1
21	2	3	1	1	2	3	1
22	1	3	1	1	2	3	0
23	2	3	1	1	2	3	1
24	1	3	1	1	2	3	1
25	1	3	1	1	2	3	1
26	1	3	1	1	2	3	0
27	2	3	1	1	2	3	1
28	2	3	1	1	2	3	1
29	1	3	1	1	2	3	1
30	2	3	1	1	2	3	1
31	2	3	1	1	2	3	1
32	2	3	1	1	2	3	0
33	2	3	1	1	2	3	1
34	2	3	1	1	2	3	0
35	2	3	1	1	2	3	0
1	1	4	1	1	2	3	1
2	1	4	1	1	2	3	1
3	1	4	1	1	2	3	1
4	1	4	1	1	2	3	1
5	1	4	1	1	2	3	1
6	1	4	1	1	2	3	1
7	1	4	1	1	2	3	1
8	1	4	1	1	2	3	1
9	2	4	1	1	2	3	1
10	1	4	1	1	2	3	1
11	1	4	1	1	2	3	1
12	2	4	1	1	2	3	1
13	1	4	1	1	2	3	1
14	2	4	1	1	2	3	1
15	1	4	1	1	2	3	1
16	2	4	1	1	2	3	0
17	2	4	1	1	2	3	1
18	2	4	1	1	2	3	0
19	1	4	1	1	2	3	0
20	2	4	1	1	2	3	1
21	1	4	1	1	2	3	1
22	2	4	1	1	2	3	1
23	2	4	1	1	2	3	1
24	2	4	1	1	2	3	1
25	2	4	1	1	2	3	1
26	1	4	1	1	2	3	1
27	1	4	1	1	2	3	1
28	2	4	1	1	2	3	1
29	2	4	1	1	2	3	0
30	1	4	1	1	2	3	1
31	2	4	1	1	2	3	0
32	2	4	1	1	2	3	1
33	2	4	1	1	2	3	1
34	2	4	1	1	2	3	1
35	2	4	1	1	2	3	0
1	1	5	1	1	2	3	1
2	2	5	1	1	2	3	1
3	2	5	1	1	2	3	1
4	1	5	1	1	2	3	1
5	2	5	1	1	2	3	1
6	1	5	1	1	2	3	1
7	1	5	1	1	2	3	1
8	2	5	1	1	2	3	1
9	1	5	1	1	2	3	1
10	1	5	1	1	2	3	1
11	1	5	1	1	2	3	0
12	1	5	1	1	2	3	1
13	2	5	1	1	2	3	1
14	2	5	1	1	2	3	1
15	2	5	1	1	2	3	1
16	1	5	1	1	2	3	1
17	1	5	1	1	2	3	1
18	2	5	1	1	2	3	1
19	2	5	1	1	2	3	1
20	1	5	1	1	2	3	1
21	1	5	1	1	2	3	0
22	2	5	1	1	2	3	1
23	1	5	1	1	2	3	1
24	1	5	1	1	2	3	1
25	2	5	1	1	2	3	1
26	1	5	1	1	2	3	1
27	2	5	1	1	2	3	1
28	2	5	1	1	2	3	1
29	1	5	1	1	2	3	1
30	1	5	1	1	2	3	1
31	2	5	1	1	2	3	1
32	2	5	1	1	2	3	1
33	2	5	1	1	2	3	0
34	2	5	1	1	2	3	1
35	2	5	1	1	2	3	1
36	2	5	1	1	2	3	1
1	1	6	1	1	2	3	1
2	1	6	1	1	2	3	0
3	1	6	1	1	2	3	1
4	1	6	1	1	2	3	1
5	1	6	1	1	2	3	0
6	1	6	1	1	2	3	1
7	1	6	1	1	2	3	1
8	1	6	1	1	2	3	1
9	1	6	1	1	2	3	1
10	1	6	1	1	2	3	1
11	2	6	1	1	2	3	0
12	1	6	1	1	2	3	1
13	2	6	1	1	2	3	1
14	1	6	1	1	2	3	1
15	2	6	1	1	2	3	1
16	1	6	1	1	2	3	1
17	1	6	1	1	2	3	1
18	2	6	1	1	2	3	1
19	1	6	1	1	2	3	1
20	2	6	1	1	2	3	1
21	1	6	1	1	2	3	0
22	1	6	1	1	2	3	1
23	2	6	1	1	2	3	1
24	2	6	1	1	2	3	1
25	2	6	1	1	2	3	1
26	2	6	1	1	2	3	1
27	1	6	1	1	2	3	1
28	2	6	1	1	2	3	1
29	2	6	1	1	2	3	1
30	2	6	1	1	2	3	1
31	2	6	1	1	2	3	1
32	2	6	1	1	2	3	1
33	2	6	1	1	2	3	1
34	2	6	1	1	2	3	1
35	2	6	1	1	2	3	1
36	2	6	1	1	2	3	1
1	1	3	1	2	1	1	1
2	1	3	1	2	1	1	1
3	1	3	1	2	1	1	1
4	1	3	1	2	1	1	1
5	1	3	1	2	1	1	0
6	1	3	1	2	1	1	1
7	1	3	1	2	1	1	1
8	2	3	1	2	1	1	1
9	2	3	1	2	1	1	1
10	1	3	1	2	1	1	1
11	1	3	1	2	1	1	1
12	1	3	1	2	1	1	1
13	2	3	1	2	1	1	1
14	2	3	1	2	1	1	1
15	1	3	1	2	1	1	1
16	2	3	1	2	1	1	1
17	2	3	1	2	1	1	1
18	1	3	1	2	1	1	1
19	1	3	1	2	1	1	1
20	2	3	1	2	1	1	1
21	2	3	1	2	1	1	1
22	1	3	1	2	1	1	1
23	2	3	1	2	1	1	1
24	1	3	1	2	1	1	1
25	1	3	1	2	1	1	1
26	1	3	1	2	1	1	1
27	2	3	1	2	1	1	1
28	2	3	1	2	1	1	1
29	1	3	1	2	1	1	1
30	2	3	1	2	1	1	1
31	2	3	1	2	1	1	1
32	2	3	1	2	1	1	1
33	2	3	1	2	1	1	0
34	2	3	1	2	1	1	0
35	2	3	1	2	1	1	0
1	1	4	1	2	1	1	0
2	1	4	1	2	1	1	1
3	1	4	1	2	1	1	1
4	1	4	1	2	1	1	1
5	1	4	1	2	1	1	0
6	1	4	1	2	1	1	1
7	1	4	1	2	1	1	1
8	1	4	1	2	1	1	1
9	2	4	1	2	1	1	1
10	1	4	1	2	1	1	1
11	1	4	1	2	1	1	1
12	2	4	1	2	1	1	1
13	1	4	1	2	1	1	1
14	2	4	1	2	1	1	0
15	1	4	1	2	1	1	0
16	2	4	1	2	1	1	1
17	2	4	1	2	1	1	1
18	2	4	1	2	1	1	1
19	1	4	1	2	1	1	1
20	2	4	1	2	1	1	1
21	1	4	1	2	1	1	1
22	2	4	1	2	1	1	1
23	2	4	1	2	1	1	0
24	2	4	1	2	1	1	1
25	2	4	1	2	1	1	0
26	1	4	1	2	1	1	1
27	1	4	1	2	1	1	0
28	2	4	1	2	1	1	1
29	2	4	1	2	1	1	0
30	1	4	1	2	1	1	0
31	2	4	1	2	1	1	0
32	2	4	1	2	1	1	0
33	2	4	1	2	1	1	0
34	2	4	1	2	1	1	0
35	2	4	1	2	1	1	0
1	1	5	1	2	1	1	1
2	2	5	1	2	1	1	1
3	2	5	1	2	1	1	0
4	1	5	1	2	1	1	1
5	2	5	1	2	1	1	1
6	1	5	1	2	1	1	1
7	1	5	1	2	1	1	1
8	2	5	1	2	1	1	1
9	1	5	1	2	1	1	1
10	1	5	1	2	1	1	0
11	1	5	1	2	1	1	1
12	1	5	1	2	1	1	0
13	2	5	1	2	1	1	0
14	2	5	1	2	1	1	0
15	2	5	1	2	1	1	1
16	1	5	1	2	1	1	0
17	1	5	1	2	1	1	0
18	2	5	1	2	1	1	1
19	2	5	1	2	1	1	1
20	1	5	1	2	1	1	0
21	1	5	1	2	1	1	0
22	2	5	1	2	1	1	0
23	1	5	1	2	1	1	1
24	1	5	1	2	1	1	0
25	2	5	1	2	1	1	1
26	1	5	1	2	1	1	0
27	2	5	1	2	1	1	1
28	2	5	1	2	1	1	0
29	1	5	1	2	1	1	0
30	1	5	1	2	1	1	1
31	2	5	1	2	1	1	0
32	2	5	1	2	1	1	0
33	2	5	1	2	1	1	1
34	2	5	1	2	1	1	0
35	2	5	1	2	1	1	1
36	2	5	1	2	1	1	0
1	1	6	1	2	1	1	1
2	1	6	1	2	1	1	0
3	1	6	1	2	1	1	0
4	1	6	1	2	1	1	0
5	1	6	1	2	1	1	1
6	1	6	1	2	1	1	0
7	1	6	1	2	1	1	0
8	1	6	1	2	1	1	0
9	1	6	1	2	1	1	1
10	1	6	1	2	1	1	0
11	2	6	1	2	1	1	1
12	1	6	1	2	1	1	1
13	2	6	1	2	1	1	0
14	1	6	1	2	1	1	1
15	2	6	1	2	1	1	0
16	1	6	1	2	1	1	1
17	1	6	1	2	1	1	1
18	2	6	1	2	1	1	0
19	1	6	1	2	1	1	1
20	2	6	1	2	1	1	0
21	1	6	1	2	1	1	0
22	1	6	1	2	1	1	1
23	2	6	1	2	1	1	1
24	2	6	1	2	1	1	0
25	2	6	1	2	1	1	1
26	2	6	1	2	1	1	0
27	1	6	1	2	1	1	0
28	2	6	1	2	1	1	0
29	2	6	1	2	1	1	1
30	2	6	1	2	1	1	0
31	2	6	1	2	1	1	0
32	2	6	1	2	1	1	0
33	2	6	1	2	1	1	1
34	2	6	1	2	1	1	0
35	2	6	1	2	1	1	1
36	2	6	1	2	1	1	0
1	1	3	1	2	1	2	0
2	1	3	1	2	1	2	0
3	1	3	1	2	1	2	1
4	1	3	1	2	1	2	0
5	1	3	1	2	1	2	1
6	1	3	1	2	1	2	0
7	1	3	1	2	1	2	0
8	2	3	1	2	1	2	0
9	2	3	1	2	1	2	1
10	1	3	1	2	1	2	1
11	1	3	1	2	1	2	0
12	1	3	1	2	1	2	1
13	2	3	1	2	1	2	1
14	2	3	1	2	1	2	0
15	1	3	1	2	1	2	1
16	2	3	1	2	1	2	1
17	2	3	1	2	1	2	0
18	1	3	1	2	1	2	1
19	1	3	1	2	1	2	1
20	2	3	1	2	1	2	1
21	2	3	1	2	1	2	0
22	1	3	1	2	1	2	1
23	2	3	1	2	1	2	0
24	1	3	1	2	1	2	0
25	1	3	1	2	1	2	1
26	1	3	1	2	1	2	1
27	2	3	1	2	1	2	0
28	2	3	1	2	1	2	0
29	1	3	1	2	1	2	1
30	2	3	1	2	1	2	0
31	2	3	1	2	1	2	1
32	2	3	1	2	1	2	1
33	2	3	1	2	1	2	0
34	2	3	1	2	1	2	0
35	2	3	1	2	1	2	1
1	1	4	1	2	1	2	0
2	1	4	1	2	1	2	0
3	1	4	1	2	1	2	1
4	1	4	1	2	1	2	0
5	1	4	1	2	1	2	0
6	1	4	1	2	1	2	0
7	1	4	1	2	1	2	1
8	1	4	1	2	1	2	1
9	2	4	1	2	1	2	1
10	1	4	1	2	1	2	0
11	1	4	1	2	1	2	0
12	2	4	1	2	1	2	1
13	1	4	1	2	1	2	0
14	2	4	1	2	1	2	0
15	1	4	1	2	1	2	0
16	2	4	1	2	1	2	1
17	2	4	1	2	1	2	0
18	2	4	1	2	1	2	1
19	1	4	1	2	1	2	0
20	2	4	1	2	1	2	0
21	1	4	1	2	1	2	0
22	2	4	1	2	1	2	0
23	2	4	1	2	1	2	1
24	2	4	1	2	1	2	0
25	2	4	1	2	1	2	0
26	1	4	1	2	1	2	0
27	1	4	1	2	1	2	0
28	2	4	1	2	1	2	0
29	2	4	1	2	1	2	0
30	1	4	1	2	1	2	1
31	2	4	1	2	1	2	0
32	2	4	1	2	1	2	0
33	2	4	1	2	1	2	0
34	2	4	1	2	1	2	0
35	2	4	1	2	1	2	1
1	1	5	1	2	1	2	1
2	2	5	1	2	1	2	0
3	2	5	1	2	1	2	0
4	1	5	1	2	1	2	1
5	2	5	1	2	1	2	0
6	1	5	1	2	1	2	1
7	1	5	1	2	1	2	1
8	2	5	1	2	1	2	0
9	1	5	1	2	1	2	0
10	1	5	1	2	1	2	0
11	1	5	1	2	1	2	0
12	1	5	1	2	1	2	0
13	2	5	1	2	1	2	0
14	2	5	1	2	1	2	0
15	2	5	1	2	1	2	1
16	1	5	1	2	1	2	0
17	1	5	1	2	1	2	0
18	2	5	1	2	1	2	1
19	2	5	1	2	1	2	0
20	1	5	1	2	1	2	0
21	1	5	1	2	1	2	0
22	2	5	1	2	1	2	0
23	1	5	1	2	1	2	1
24	1	5	1	2	1	2	0
25	2	5	1	2	1	2	0
26	1	5	1	2	1	2	0
27	2	5	1	2	1	2	0
28	2	5	1	2	1	2	0
29	1	5	1	2	1	2	0
30	1	5	1	2	1	2	0
31	2	5	1	2	1	2	0
32	2	5	1	2	1	2	0
33	2	5	1	2	1	2	0
34	2	5	1	2	1	2	0
35	2	5	1	2	1	2	0
36	2	5	1	2	1	2	0
1	1	6	1	2	1	2	0
2	1	6	1	2	1	2	0
3	1	6	1	2	1	2	0
4	1	6	1	2	1	2	1
5	1	6	1	2	1	2	0
6	1	6	1	2	1	2	0
7	1	6	1	2	1	2	0
8	1	6	1	2	1	2	0
9	1	6	1	2	1	2	0
10	1	6	1	2	1	2	0
11	2	6	1	2	1	2	0
12	1	6	1	2	1	2	0
13	2	6	1	2	1	2	0
14	1	6	1	2	1	2	0
15	2	6	1	2	1	2	0
16	1	6	1	2	1	2	0
17	1	6	1	2	1	2	1
18	2	6	1	2	1	2	1
19	1	6	1	2	1	2	1
20	2	6	1	2	1	2	1
21	1	6	1	2	1	2	0
22	1	6	1	2	1	2	1
23	2	6	1	2	1	2	0
24	2	6	1	2	1	2	1
25	2	6	1	2	1	2	1
26	2	6	1	2	1	2	0
27	1	6	1	2	1	2	0
28	2	6	1	2	1	2	0
29	2	6	1	2	1	2	0
30	2	6	1	2	1	2	0
31	2	6	1	2	1	2	1
32	2	6	1	2	1	2	0
33	2	6	1	2	1	2	1
34	2	6	1	2	1	2	0
35	2	6	1	2	1	2	1
36	2	6	1	2	1	2	0
1	1	3	1	2	1	3	1
2	1	3	1	2	1	3	1
3	1	3	1	2	1	3	1
4	1	3	1	2	1	3	0
5	1	3	1	2	1	3	1
6	1	3	1	2	1	3	0
7	1	3	1	2	1	3	1
8	2	3	1	2	1	3	1
9	2	3	1	2	1	3	1
10	1	3	1	2	1	3	1
11	1	3	1	2	1	3	1
12	1	3	1	2	1	3	0
13	2	3	1	2	1	3	0
14	2	3	1	2	1	3	0
15	1	3	1	2	1	3	1
16	2	3	1	2	1	3	1
17	2	3	1	2	1	3	1
18	1	3	1	2	1	3	1
19	1	3	1	2	1	3	1
20	2	3	1	2	1	3	1
21	2	3	1	2	1	3	1
22	1	3	1	2	1	3	1
23	2	3	1	2	1	3	1
24	1	3	1	2	1	3	0
25	1	3	1	2	1	3	1
26	1	3	1	2	1	3	1
27	2	3	1	2	1	3	1
28	2	3	1	2	1	3	1
29	1	3	1	2	1	3	1
30	2	3	1	2	1	3	1
31	2	3	1	2	1	3	0
32	2	3	1	2	1	3	0
33	2	3	1	2	1	3	1
34	2	3	1	2	1	3	0
35	2	3	1	2	1	3	1
1	1	4	1	2	1	3	0
2	1	4	1	2	1	3	1
3	1	4	1	2	1	3	1
4	1	4	1	2	1	3	0
5	1	4	1	2	1	3	0
6	1	4	1	2	1	3	1
7	1	4	1	2	1	3	1
8	1	4	1	2	1	3	0
9	2	4	1	2	1	3	1
10	1	4	1	2	1	3	0
11	1	4	1	2	1	3	0
12	2	4	1	2	1	3	0
13	1	4	1	2	1	3	1
14	2	4	1	2	1	3	1
15	1	4	1	2	1	3	0
16	2	4	1	2	1	3	0
17	2	4	1	2	1	3	1
18	2	4	1	2	1	3	1
19	1	4	1	2	1	3	0
20	2	4	1	2	1	3	1
21	1	4	1	2	1	3	0
22	2	4	1	2	1	3	0
23	2	4	1	2	1	3	1
24	2	4	1	2	1	3	1
25	2	4	1	2	1	3	1
26	1	4	1	2	1	3	0
27	1	4	1	2	1	3	0
28	2	4	1	2	1	3	0
29	2	4	1	2	1	3	0
30	1	4	1	2	1	3	0
31	2	4	1	2	1	3	0
32	2	4	1	2	1	3	0
33	2	4	1	2	1	3	0
34	2	4	1	2	1	3	1
35	2	4	1	2	1	3	1
1	1	5	1	2	1	3	1
2	2	5	1	2	1	3	0
3	2	5	1	2	1	3	0
4	1	5	1	2	1	3	1
5	2	5	1	2	1	3	0
6	1	5	1	2	1	3	1
7	1	5	1	2	1	3	1
8	2	5	1	2	1	3	0
9	1	5	1	2	1	3	0
10	1	5	1	2	1	3	0
11	1	5	1	2	1	3	0
12	1	5	1	2	1	3	0
13	2	5	1	2	1	3	0
14	2	5	1	2	1	3	0
15	2	5	1	2	1	3	1
16	1	5	1	2	1	3	0
17	1	5	1	2	1	3	0
18	2	5	1	2	1	3	1
19	2	5	1	2	1	3	0
20	1	5	1	2	1	3	0
21	1	5	1	2	1	3	0
22	2	5	1	2	1	3	0
23	1	5	1	2	1	3	1
24	1	5	1	2	1	3	0
25	2	5	1	2	1	3	0
26	1	5	1	2	1	3	0
27	2	5	1	2	1	3	0
28	2	5	1	2	1	3	0
29	1	5	1	2	1	3	0
30	1	5	1	2	1	3	0
31	2	5	1	2	1	3	0
32	2	5	1	2	1	3	0
33	2	5	1	2	1	3	1
34	2	5	1	2	1	3	0
35	2	5	1	2	1	3	0
36	2	5	1	2	1	3	0
1	1	6	1	2	1	3	0
2	1	6	1	2	1	3	0
3	1	6	1	2	1	3	0
4	1	6	1	2	1	3	0
5	1	6	1	2	1	3	0
6	1	6	1	2	1	3	0
7	1	6	1	2	1	3	0
8	1	6	1	2	1	3	0
9	1	6	1	2	1	3	0
10	1	6	1	2	1	3	0
11	2	6	1	2	1	3	0
12	1	6	1	2	1	3	0
13	2	6	1	2	1	3	0
14	1	6	1	2	1	3	0
15	2	6	1	2	1	3	0
16	1	6	1	2	1	3	0
17	1	6	1	2	1	3	1
18	2	6	1	2	1	3	1
19	1	6	1	2	1	3	0
20	2	6	1	2	1	3	0
21	1	6	1	2	1	3	0
22	1	6	1	2	1	3	1
23	2	6	1	2	1	3	0
24	2	6	1	2	1	3	1
25	2	6	1	2	1	3	1
26	2	6	1	2	1	3	0
27	1	6	1	2	1	3	0
28	2	6	1	2	1	3	0
29	2	6	1	2	1	3	0
30	2	6	1	2	1	3	0
31	2	6	1	2	1	3	0
32	2	6	1	2	1	3	0
33	2	6	1	2	1	3	1
34	2	6	1	2	1	3	0
35	2	6	1	2	1	3	0
36	2	6	1	2	1	3	0
1	1	3	1	2	2	1	1
2	1	3	1	2	2	1	1
3	1	3	1	2	2	1	1
4	1	3	1	2	2	1	1
5	1	3	1	2	2	1	0
6	1	3	1	2	2	1	1
7	1	3	1	2	2	1	1
8	2	3	1	2	2	1	1
9	2	3	1	2	2	1	1
10	1	3	1	2	2	1	1
11	1	3	1	2	2	1	0
12	1	3	1	2	2	1	0
13	2	3	1	2	2	1	1
14	2	3	1	2	2	1	0
15	1	3	1	2	2	1	1
16	2	3	1	2	2	1	1
17	2	3	1	2	2	1	0
18	1	3	1	2	2	1	1
19	1	3	1	2	2	1	1
20	2	3	1	2	2	1	1
21	2	3	1	2	2	1	1
22	1	3	1	2	2	1	1
23	2	3	1	2	2	1	1
24	1	3	1	2	2	1	1
25	1	3	1	2	2	1	1
26	1	3	1	2	2	1	1
27	2	3	1	2	2	1	1
28	2	3	1	2	2	1	1
29	1	3	1	2	2	1	1
30	2	3	1	2	2	1	1
31	2	3	1	2	2	1	0
32	2	3	1	2	2	1	1
33	2	3	1	2	2	1	0
34	2	3	1	2	2	1	1
35	2	3	1	2	2	1	0
1	1	4	1	2	2	1	0
2	1	4	1	2	2	1	1
3	1	4	1	2	2	1	0
4	1	4	1	2	2	1	1
5	1	4	1	2	2	1	0
6	1	4	1	2	2	1	1
7	1	4	1	2	2	1	0
8	1	4	1	2	2	1	0
9	2	4	1	2	2	1	1
10	1	4	1	2	2	1	0
11	1	4	1	2	2	1	1
12	2	4	1	2	2	1	0
13	1	4	1	2	2	1	1
14	2	4	1	2	2	1	1
15	1	4	1	2	2	1	1
16	2	4	1	2	2	1	1
17	2	4	1	2	2	1	1
18	2	4	1	2	2	1	1
19	1	4	1	2	2	1	1
20	2	4	1	2	2	1	0
21	1	4	1	2	2	1	1
22	2	4	1	2	2	1	1
23	2	4	1	2	2	1	0
24	2	4	1	2	2	1	1
25	2	4	1	2	2	1	1
26	1	4	1	2	2	1	1
27	1	4	1	2	2	1	1
28	2	4	1	2	2	1	1
29	2	4	1	2	2	1	1
30	1	4	1	2	2	1	0
31	2	4	1	2	2	1	0
32	2	4	1	2	2	1	0
33	2	4	1	2	2	1	0
34	2	4	1	2	2	1	1
35	2	4	1	2	2	1	0
1	1	5	1	2	2	1	1
2	2	5	1	2	2	1	0
3	2	5	1	2	2	1	1
4	1	5	1	2	2	1	0
5	2	5	1	2	2	1	1
6	1	5	1	2	2	1	0
7	1	5	1	2	2	1	1
8	2	5	1	2	2	1	0
9	1	5	1	2	2	1	1
10	1	5	1	2	2	1	1
11	1	5	1	2	2	1	1
12	1	5	1	2	2	1	1
13	2	5	1	2	2	1	0
14	2	5	1	2	2	1	1
15	2	5	1	2	2	1	1
16	1	5	1	2	2	1	1
17	1	5	1	2	2	1	0
18	2	5	1	2	2	1	0
19	2	5	1	2	2	1	0
20	1	5	1	2	2	1	0
21	1	5	1	2	2	1	1
22	2	5	1	2	2	1	0
23	1	5	1	2	2	1	1
24	1	5	1	2	2	1	1
25	2	5	1	2	2	1	0
26	1	5	1	2	2	1	1
27	2	5	1	2	2	1	0
28	2	5	1	2	2	1	0
29	1	5	1	2	2	1	1
30	1	5	1	2	2	1	1
31	2	5	1	2	2	1	0
32	2	5	1	2	2	1	0
33	2	5	1	2	2	1	1
34	2	5	1	2	2	1	0
35	2	5	1	2	2	1	1
36	2	5	1	2	2	1	0
1	1	6	1	2	2	1	1
2	1	6	1	2	2	1	1
3	1	6	1	2	2	1	1
4	1	6	1	2	2	1	1
5	1	6	1	2	2	1	1
6	1	6	1	2	2	1	1
7	1	6	1	2	2	1	1
8	1	6	1	2	2	1	1
9	1	6	1	2	2	1	1
10	1	6	1	2	2	1	1
11	2	6	1	2	2	1	0
12	1	6	1	2	2	1	0
13	2	6	1	2	2	1	1
14	1	6	1	2	2	1	0
15	2	6	1	2	2	1	1
16	1	6	1	2	2	1	0
17	1	6	1	2	2	1	1
18	2	6	1	2	2	1	0
19	1	6	1	2	2	1	1
20	2	6	1	2	2	1	1
21	1	6	1	2	2	1	0
22	1	6	1	2	2	1	1
23	2	6	1	2	2	1	1
24	2	6	1	2	2	1	1
25	2	6	1	2	2	1	1
26	2	6	1	2	2	1	0
27	1	6	1	2	2	1	0
28	2	6	1	2	2	1	0
29	2	6	1	2	2	1	0
30	2	6	1	2	2	1	0
31	2	6	1	2	2	1	1
32	2	6	1	2	2	1	0
33	2	6	1	2	2	1	1
34	2	6	1	2	2	1	0
35	2	6	1	2	2	1	1
36	2	6	1	2	2	1	0
1	1	3	1	2	2	2	0
2	1	3	1	2	2	2	0
3	1	3	1	2	2	2	1
4	1	3	1	2	2	2	0
5	1	3	1	2	2	2	1
6	1	3	1	2	2	2	0
7	1	3	1	2	2	2	1
8	2	3	1	2	2	2	1
9	2	3	1	2	2	2	1
10	1	3	1	2	2	2	1
11	1	3	1	2	2	2	1
12	1	3	1	2	2	2	1
13	2	3	1	2	2	2	1
14	2	3	1	2	2	2	1
15	1	3	1	2	2	2	1
16	2	3	1	2	2	2	1
17	2	3	1	2	2	2	1
18	1	3	1	2	2	2	1
19	1	3	1	2	2	2	1
20	2	3	1	2	2	2	1
21	2	3	1	2	2	2	0
22	1	3	1	2	2	2	1
23	2	3	1	2	2	2	1
24	1	3	1	2	2	2	0
25	1	3	1	2	2	2	1
26	1	3	1	2	2	2	0
27	2	3	1	2	2	2	1
28	2	3	1	2	2	2	0
29	1	3	1	2	2	2	1
30	2	3	1	2	2	2	0
31	2	3	1	2	2	2	0
32	2	3	1	2	2	2	0
33	2	3	1	2	2	2	0
34	2	3	1	2	2	2	0
35	2	3	1	2	2	2	0
1	1	4	1	2	2	2	0
2	1	4	1	2	2	2	0
3	1	4	1	2	2	2	1
4	1	4	1	2	2	2	0
5	1	4	1	2	2	2	1
6	1	4	1	2	2	2	0
7	1	4	1	2	2	2	0
8	1	4	1	2	2	2	1
9	2	4	1	2	2	2	1
10	1	4	1	2	2	2	0
11	1	4	1	2	2	2	0
12	2	4	1	2	2	2	1
13	1	4	1	2	2	2	1
14	2	4	1	2	2	2	0
15	1	4	1	2	2	2	0
16	2	4	1	2	2	2	0
17	2	4	1	2	2	2	0
18	2	4	1	2	2	2	0
19	1	4	1	2	2	2	0
20	2	4	1	2	2	2	0
21	1	4	1	2	2	2	0
22	2	4	1	2	2	2	0
23	2	4	1	2	2	2	1
24	2	4	1	2	2	2	0
25	2	4	1	2	2	2	1
26	1	4	1	2	2	2	0
27	1	4	1	2	2	2	0
28	2	4	1	2	2	2	0
29	2	4	1	2	2	2	0
30	1	4	1	2	2	2	0
31	2	4	1	2	2	2	0
32	2	4	1	2	2	2	0
33	2	4	1	2	2	2	0
34	2	4	1	2	2	2	0
35	2	4	1	2	2	2	0
1	1	5	1	2	2	2	1
2	2	5	1	2	2	2	0
3	2	5	1	2	2	2	0
4	1	5	1	2	2	2	1
5	2	5	1	2	2	2	0
6	1	5	1	2	2	2	1
7	1	5	1	2	2	2	0
8	2	5	1	2	2	2	1
9	1	5	1	2	2	2	0
10	1	5	1	2	2	2	1
11	1	5	1	2	2	2	0
12	1	5	1	2	2	2	0
13	2	5	1	2	2	2	0
14	2	5	1	2	2	2	0
15	2	5	1	2	2	2	0
16	1	5	1	2	2	2	0
17	1	5	1	2	2	2	0
18	2	5	1	2	2	2	1
19	2	5	1	2	2	2	1
20	1	5	1	2	2	2	0
21	1	5	1	2	2	2	0
22	2	5	1	2	2	2	0
23	1	5	1	2	2	2	1
24	1	5	1	2	2	2	0
25	2	5	1	2	2	2	0
26	1	5	1	2	2	2	0
27	2	5	1	2	2	2	0
28	2	5	1	2	2	2	1
29	1	5	1	2	2	2	0
30	1	5	1	2	2	2	0
31	2	5	1	2	2	2	0
32	2	5	1	2	2	2	0
33	2	5	1	2	2	2	0
34	2	5	1	2	2	2	0
35	2	5	1	2	2	2	1
36	2	5	1	2	2	2	0
1	1	6	1	2	2	2	0
2	1	6	1	2	2	2	0
3	1	6	1	2	2	2	0
4	1	6	1	2	2	2	1
5	1	6	1	2	2	2	0
6	1	6	1	2	2	2	0
7	1	6	1	2	2	2	0
8	1	6	1	2	2	2	0
9	1	6	1	2	2	2	1
10	1	6	1	2	2	2	0
11	2	6	1	2	2	2	0
12	1	6	1	2	2	2	0
13	2	6	1	2	2	2	0
14	1	6	1	2	2	2	0
15	2	6	1	2	2	2	0
16	1	6	1	2	2	2	0
17	1	6	1	2	2	2	1
18	2	6	1	2	2	2	1
19	1	6	1	2	2	2	0
20	2	6	1	2	2	2	1
21	1	6	1	2	2	2	0
22	1	6	1	2	2	2	0
23	2	6	1	2	2	2	0
24	2	6	1	2	2	2	1
25	2	6	1	2	2	2	1
26	2	6	1	2	2	2	1
27	1	6	1	2	2	2	0
28	2	6	1	2	2	2	0
29	2	6	1	2	2	2	0
30	2	6	1	2	2	2	0
31	2	6	1	2	2	2	0
32	2	6	1	2	2	2	0
33	2	6	1	2	2	2	1
34	2	6	1	2	2	2	0
35	2	6	1	2	2	2	1
36	2	6	1	2	2	2	0
1	1	3	1	2	2	3	0
2	1	3	1	2	2	3	0
3	1	3	1	2	2	3	1
4	1	3	1	2	2	3	0
5	1	3	1	2	2	3	1
6	1	3	1	2	2	3	0
7	1	3	1	2	2	3	0
8	2	3	1	2	2	3	1
9	2	3	1	2	2	3	1
10	1	3	1	2	2	3	1
11	1	3	1	2	2	3	1
12	1	3	1	2	2	3	1
13	2	3	1	2	2	3	0
14	2	3	1	2	2	3	0
15	1	3	1	2	2	3	1
16	2	3	1	2	2	3	0
17	2	3	1	2	2	3	1
18	1	3	1	2	2	3	0
19	1	3	1	2	2	3	1
20	2	3	1	2	2	3	1
21	2	3	1	2	2	3	0
22	1	3	1	2	2	3	1
23	2	3	1	2	2	3	0
24	1	3	1	2	2	3	0
25	1	3	1	2	2	3	1
26	1	3	1	2	2	3	1
27	2	3	1	2	2	3	0
28	2	3	1	2	2	3	0
29	1	3	1	2	2	3	0
30	2	3	1	2	2	3	1
31	2	3	1	2	2	3	1
32	2	3	1	2	2	3	0
33	2	3	1	2	2	3	0
34	2	3	1	2	2	3	0
35	2	3	1	2	2	3	1
1	1	4	1	2	2	3	0
2	1	4	1	2	2	3	1
3	1	4	1	2	2	3	1
4	1	4	1	2	2	3	0
5	1	4	1	2	2	3	0
6	1	4	1	2	2	3	0
7	1	4	1	2	2	3	1
8	1	4	1	2	2	3	1
9	2	4	1	2	2	3	1
10	1	4	1	2	2	3	1
11	1	4	1	2	2	3	0
12	2	4	1	2	2	3	1
13	1	4	1	2	2	3	1
14	2	4	1	2	2	3	0
15	1	4	1	2	2	3	0
16	2	4	1	2	2	3	0
17	2	4	1	2	2	3	0
18	2	4	1	2	2	3	1
19	1	4	1	2	2	3	0
20	2	4	1	2	2	3	0
21	1	4	1	2	2	3	0
22	2	4	1	2	2	3	0
23	2	4	1	2	2	3	1
24	2	4	1	2	2	3	0
25	2	4	1	2	2	3	0
26	1	4	1	2	2	3	0
27	1	4	1	2	2	3	0
28	2	4	1	2	2	3	0
29	2	4	1	2	2	3	1
30	1	4	1	2	2	3	1
31	2	4	1	2	2	3	1
32	2	4	1	2	2	3	1
33	2	4	1	2	2	3	0
34	2	4	1	2	2	3	0
35	2	4	1	2	2	3	0
1	1	5	1	2	2	3	0
2	2	5	1	2	2	3	0
3	2	5	1	2	2	3	0
4	1	5	1	2	2	3	1
5	2	5	1	2	2	3	0
6	1	5	1	2	2	3	0
7	1	5	1	2	2	3	1
8	2	5	1	2	2	3	0
9	1	5	1	2	2	3	0
10	1	5	1	2	2	3	0
11	1	5	1	2	2	3	0
12	1	5	1	2	2	3	0
13	2	5	1	2	2	3	1
14	2	5	1	2	2	3	0
15	2	5	1	2	2	3	1
16	1	5	1	2	2	3	0
17	1	5	1	2	2	3	0
18	2	5	1	2	2	3	0
19	2	5	1	2	2	3	0
20	1	5	1	2	2	3	0
21	1	5	1	2	2	3	0
22	2	5	1	2	2	3	0
23	1	5	1	2	2	3	0
24	1	5	1	2	2	3	0
25	2	5	1	2	2	3	0
26	1	5	1	2	2	3	0
27	2	5	1	2	2	3	0
28	2	5	1	2	2	3	0
29	1	5	1	2	2	3	1
30	1	5	1	2	2	3	0
31	2	5	1	2	2	3	0
32	2	5	1	2	2	3	0
33	2	5	1	2	2	3	0
34	2	5	1	2	2	3	0
35	2	5	1	2	2	3	1
36	2	5	1	2	2	3	0
1	1	6	1	2	2	3	1
2	1	6	1	2	2	3	0
3	1	6	1	2	2	3	0
4	1	6	1	2	2	3	0
5	1	6	1	2	2	3	0
6	1	6	1	2	2	3	1
7	1	6	1	2	2	3	0
8	1	6	1	2	2	3	0
9	1	6	1	2	2	3	0
10	1	6	1	2	2	3	0
11	2	6	1	2	2	3	0
12	1	6	1	2	2	3	1
13	2	6	1	2	2	3	0
14	1	6	1	2	2	3	0
15	2	6	1	2	2	3	0
16	1	6	1	2	2	3	0
17	1	6	1	2	2	3	1
18	2	6	1	2	2	3	0
19	1	6	1	2	2	3	0
20	2	6	1	2	2	3	0
21	1	6	1	2	2	3	0
22	1	6	1	2	2	3	0
23	2	6	1	2	2	3	0
24	2	6	1	2	2	3	0
25	2	6	1	2	2	3	1
26	2	6	1	2	2	3	0
27	1	6	1	2	2	3	0
28	2	6	1	2	2	3	0
29	2	6	1	2	2	3	1
30	2	6	1	2	2	3	0
31	2	6	1	2	2	3	1
32	2	6	1	2	2	3	0
33	2	6	1	2	2	3	1
34	2	6	1	2	2	3	0
35	2	6	1	2	2	3	0
36	2	6	1	2	2	3	0
1	1	3	2	1	1	1	1
2	1	3	2	1	1	1	0
3	1	3	2	1	1	1	1
4	1	3	2	1	1	1	1
5	1	3	2	1	1	1	1
6	1	3	2	1	1	1	0
7	1	3	2	1	1	1	1
8	1	3	2	1	1	1	1
9	1	3	2	1	1	1	1
10	1	3	2	1	1	1	1
11	1	3	2	1	1	1	1
12	1	3	2	1	1	1	0
13	1	3	2	1	1	1	1
14	1	3	2	1	1	1	1
15	1	3	2	1	1	1	0
16	1	3	2	1	1	1	1
17	1	3	2	1	1	1	1
18	2	3	2	1	1	1	1
19	2	3	2	1	1	1	0
20	2	3	2	1	1	1	1
21	2	3	2	1	1	1	1
22	2	3	2	1	1	1	1
23	2	3	2	1	1	1	0
24	2	3	2	1	1	1	1
25	2	3	2	1	1	1	1
26	2	3	2	1	1	1	1
27	2	3	2	1	1	1	1
28	2	3	2	1	1	1	1
29	2	3	2	1	1	1	0
30	2	3	2	1	1	1	1
31	2	3	2	1	1	1	0
32	2	3	2	1	1	1	1
33	2	3	2	1	1	1	1
34	2	3	2	1	1	1	1
1	1	4	2	1	1	1	1
2	1	4	2	1	1	1	1
3	1	4	2	1	1	1	0
4	1	4	2	1	1	1	1
5	1	4	2	1	1	1	1
6	1	4	2	1	1	1	1
7	1	4	2	1	1	1	1
8	1	4	2	1	1	1	0
9	1	4	2	1	1	1	1
10	1	4	2	1	1	1	1
11	1	4	2	1	1	1	1
12	1	4	2	1	1	1	1
13	1	4	2	1	1	1	1
14	1	4	2	1	1	1	0
15	1	4	2	1	1	1	1
16	1	4	2	1	1	1	1
17	1	4	2	1	1	1	0
18	1	4	2	1	1	1	1
19	2	4	2	1	1	1	1
20	2	4	2	1	1	1	1
21	2	4	2	1	1	1	1
22	2	4	2	1	1	1	0
23	2	4	2	1	1	1	1
24	2	4	2	1	1	1	1
25	2	4	2	1	1	1	1
26	2	4	2	1	1	1	1
27	2	4	2	1	1	1	1
28	2	4	2	1	1	1	1
29	2	4	2	1	1	1	1
30	2	4	2	1	1	1	1
31	2	4	2	1	1	1	0
32	2	4	2	1	1	1	1
33	2	4	2	1	1	1	1
34	2	4	2	1	1	1	1
35	2	4	2	1	1	1	1
1	1	5	2	1	1	1	1
2	1	5	2	1	1	1	1
3	1	5	2	1	1	1	1
4	1	5	2	1	1	1	1
5	1	5	2	1	1	1	0
6	1	5	2	1	1	1	1
7	1	5	2	1	1	1	1
8	1	5	2	1	1	1	1
9	1	5	2	1	1	1	1
10	1	5	2	1	1	1	0
11	1	5	2	1	1	1	1
12	1	5	2	1	1	1	1
13	1	5	2	1	1	1	1
14	1	5	2	1	1	1	1
15	1	5	2	1	1	1	1
16	1	5	2	1	1	1	1
17	1	5	2	1	1	1	0
18	1	5	2	1	1	1	1
19	2	5	2	1	1	1	1
20	2	5	2	1	1	1	1
21	2	5	2	1	1	1	1
22	2	5	2	1	1	1	1
23	2	5	2	1	1	1	1
24	2	5	2	1	1	1	1
25	2	5	2	1	1	1	1
26	2	5	2	1	1	1	1
27	2	5	2	1	1	1	1
28	2	5	2	1	1	1	1
29	2	5	2	1	1	1	1
30	2	5	2	1	1	1	1
31	2	5	2	1	1	1	0
32	2	5	2	1	1	1	1
33	2	5	2	1	1	1	1
34	2	5	2	1	1	1	1
35	2	5	2	1	1	1	1
36	2	5	2	1	1	1	1
1	1	6	2	1	1	1	1
2	1	6	2	1	1	1	1
3	1	6	2	1	1	1	1
4	1	6	2	1	1	1	1
5	1	6	2	1	1	1	1
6	1	6	2	1	1	1	1
7	1	6	2	1	1	1	0
8	1	6	2	1	1	1	1
9	1	6	2	1	1	1	1
10	1	6	2	1	1	1	1
11	1	6	2	1	1	1	1
12	1	6	2	1	1	1	1
13	1	6	2	1	1	1	1
14	1	6	2	1	1	1	1
15	1	6	2	1	1	1	1
16	1	6	2	1	1	1	1
17	1	6	2	1	1	1	0
18	1	6	2	1	1	1	1
19	2	6	2	1	1	1	1
20	2	6	2	1	1	1	1
21	2	6	2	1	1	1	1
22	2	6	2	1	1	1	1
23	2	6	2	1	1	1	1
24	2	6	2	1	1	1	1
25	2	6	2	1	1	1	1
26	2	6	2	1	1	1	1
27	2	6	2	1	1	1	0
28	2	6	2	1	1	1	1
29	2	6	2	1	1	1	1
30	2	6	2	1	1	1	1
31	2	6	2	1	1	1	1
32	2	6	2	1	1	1	1
33	2	6	2	1	1	1	1
34	2	6	2	1	1	1	1
35	2	6	2	1	1	1	1
36	2	6	2	1	1	1	1
1	1	3	2	1	1	2	1
2	1	3	2	1	1	2	0
3	1	3	2	1	1	2	1
4	1	3	2	1	1	2	1
5	1	3	2	1	1	2	1
6	1	3	2	1	1	2	0
7	1	3	2	1	1	2	1
8	1	3	2	1	1	2	0
9	1	3	2	1	1	2	0
10	1	3	2	1	1	2	1
11	1	3	2	1	1	2	1
12	1	3	2	1	1	2	0
13	1	3	2	1	1	2	1
14	1	3	2	1	1	2	1
15	1	3	2	1	1	2	0
16	1	3	2	1	1	2	1
17	1	3	2	1	1	2	1
18	2	3	2	1	1	2	1
19	2	3	2	1	1	2	0
20	2	3	2	1	1	2	1
21	2	3	2	1	1	2	1
22	2	3	2	1	1	2	1
23	2	3	2	1	1	2	1
24	2	3	2	1	1	2	1
25	2	3	2	1	1	2	1
26	2	3	2	1	1	2	1
27	2	3	2	1	1	2	0
28	2	3	2	1	1	2	0
29	2	3	2	1	1	2	1
30	2	3	2	1	1	2	1
31	2	3	2	1	1	2	0
32	2	3	2	1	1	2	1
33	2	3	2	1	1	2	1
34	2	3	2	1	1	2	1
1	1	4	2	1	1	2	1
2	1	4	2	1	1	2	1
3	1	4	2	1	1	2	1
4	1	4	2	1	1	2	0
5	1	4	2	1	1	2	1
6	1	4	2	1	1	2	1
7	1	4	2	1	1	2	1
8	1	4	2	1	1	2	1
9	1	4	2	1	1	2	0
10	1	4	2	1	1	2	1
11	1	4	2	1	1	2	1
12	1	4	2	1	1	2	1
13	1	4	2	1	1	2	1
14	1	4	2	1	1	2	1
15	1	4	2	1	1	2	1
16	1	4	2	1	1	2	1
17	1	4	2	1	1	2	0
18	1	4	2	1	1	2	1
19	2	4	2	1	1	2	1
20	2	4	2	1	1	2	1
21	2	4	2	1	1	2	1
22	2	4	2	1	1	2	0
23	2	4	2	1	1	2	1
24	2	4	2	1	1	2	1
25	2	4	2	1	1	2	1
26	2	4	2	1	1	2	1
27	2	4	2	1	1	2	1
28	2	4	2	1	1	2	1
29	2	4	2	1	1	2	1
30	2	4	2	1	1	2	1
31	2	4	2	1	1	2	0
32	2	4	2	1	1	2	1
33	2	4	2	1	1	2	0
34	2	4	2	1	1	2	1
35	2	4	2	1	1	2	1
1	1	5	2	1	1	2	1
2	1	5	2	1	1	2	1
3	1	5	2	1	1	2	1
4	1	5	2	1	1	2	1
5	1	5	2	1	1	2	0
6	1	5	2	1	1	2	1
7	1	5	2	1	1	2	1
8	1	5	2	1	1	2	1
9	1	5	2	1	1	2	0
10	1	5	2	1	1	2	1
11	1	5	2	1	1	2	1
12	1	5	2	1	1	2	1
13	1	5	2	1	1	2	1
14	1	5	2	1	1	2	1
15	1	5	2	1	1	2	1
16	1	5	2	1	1	2	1
17	1	5	2	1	1	2	1
18	1	5	2	1	1	2	1
19	2	5	2	1	1	2	1
20	2	5	2	1	1	2	1
21	2	5	2	1	1	2	1
22	2	5	2	1	1	2	0
23	2	5	2	1	1	2	0
24	2	5	2	1	1	2	1
25	2	5	2	1	1	2	1
26	2	5	2	1	1	2	1
27	2	5	2	1	1	2	1
28	2	5	2	1	1	2	1
29	2	5	2	1	1	2	1
30	2	5	2	1	1	2	1
31	2	5	2	1	1	2	0
32	2	5	2	1	1	2	1
33	2	5	2	1	1	2	1
34	2	5	2	1	1	2	1
35	2	5	2	1	1	2	1
36	2	5	2	1	1	2	1
1	1	6	2	1	1	2	1
2	1	6	2	1	1	2	1
3	1	6	2	1	1	2	1
4	1	6	2	1	1	2	1
5	1	6	2	1	1	2	1
6	1	6	2	1	1	2	0
7	1	6	2	1	1	2	0
8	1	6	2	1	1	2	1
9	1	6	2	1	1	2	1
10	1	6	2	1	1	2	1
11	1	6	2	1	1	2	0
12	1	6	2	1	1	2	1
13	1	6	2	1	1	2	1
14	1	6	2	1	1	2	1
15	1	6	2	1	1	2	1
16	1	6	2	1	1	2	1
17	1	6	2	1	1	2	0
18	1	6	2	1	1	2	1
19	2	6	2	1	1	2	1
20	2	6	2	1	1	2	1
21	2	6	2	1	1	2	1
22	2	6	2	1	1	2	1
23	2	6	2	1	1	2	1
24	2	6	2	1	1	2	1
25	2	6	2	1	1	2	1
26	2	6	2	1	1	2	1
27	2	6	2	1	1	2	1
28	2	6	2	1	1	2	1
29	2	6	2	1	1	2	1
30	2	6	2	1	1	2	0
31	2	6	2	1	1	2	1
32	2	6	2	1	1	2	1
33	2	6	2	1	1	2	0
34	2	6	2	1	1	2	1
35	2	6	2	1	1	2	0
36	2	6	2	1	1	2	1
1	1	3	2	1	1	3	1
2	1	3	2	1	1	3	0
3	1	3	2	1	1	3	1
4	1	3	2	1	1	3	1
5	1	3	2	1	1	3	1
6	1	3	2	1	1	3	1
7	1	3	2	1	1	3	1
8	1	3	2	1	1	3	1
9	1	3	2	1	1	3	0
10	1	3	2	1	1	3	1
11	1	3	2	1	1	3	1
12	1	3	2	1	1	3	1
13	1	3	2	1	1	3	1
[truncated: 1,397 more rows]
